# Supplementary material for: Honeysuckle Berry (Lonicera caerulea L.) Inhibits Lipase Activity and Modulates the Gut Microbiota in High-Fat Diet-Fed Mice
Source: Molecules. 2022 Jul 24;27(15):4731. doi: 10.3390/molecules27154731 (PMC9330072; doi:10.3390/molecules27154731)
Supplement: Supplementary file 1 [file molecules-27-04731-s001.zip]

Archive with 1 entries (1 files):
- molecules-1796067-supplementary.pdf
